# Supplementary material for: Methylation of DROSHA and DICER as a Biomarker for the Detection of Lung Cancer
Source: Cancers (Basel). 2021 Dec 6;13(23):6139. doi: 10.3390/cancers13236139 (PMC8657200; doi:10.3390/cancers13236139)
Supplement: Supplementary file 1 [file cancers-13-06139-s001.zip]

Archive with 1 entries (1 files):
- cancers-1459186-supplementary.pdf
